# Supplementary material for: Dryas as a Model for Studying the Root Symbioses of the Rosaceae
Source: Front Plant Sci. 2019 Jun 4;10:661. doi: 10.3389/fpls.2019.00661 (PMC6558151; doi:10.3389/fpls.2019.00661)
Supplement: Supplementary file 1 [file Table_1.XLSX]

## Sheet: Feuil1
Table S1: Overview of the different protocols tested.
Aim	tested protocol specificity	remarks and conclusion
Seed sterilization	33 % H2O2#	* ca. 85 % and 40 % of germination for D. drummondii and D. octopetala, respectively
		* <3 % of contamination
	1.2 % NaClO	*ca. 80 % and 40 % of germination for D. drummondii and D. octopetala, respectively
		* ca. 20 % of contamination
	"EtOH"	* 0 % of germination
		* <1 % of contamination
Growth solution	MS or B5 or FP	* reddish seedlings (anthocyanin production)
	1/4 Hoagland#	* reduction of the anthocyanin production
		* darker green cotyledons and leaves
Growth systems	Agar plates	* roots not protected from ligth
		* suitable for small plantlets (not more than 6 weeks old)
		* easy non-invasive root observations
	pot/solid substrat	* roots protected from light
		* suitable for long experiments and propagation
		* "invasisve" root observation (digging out and washing of the roots could easily break lateral roots and root hairs)
		* strong root lignification
	hydroponic	* roots protected from light
		* suitable for long experiments
		* non-invasive root observations
		* delay of the root lignification process
DNA extraction	"CsCl" Ribeiro et al. (1995)#	* good yield and good quality for de novo whole genome sequencing
		* 260/280 ratio around 1.9-2.0
		* 230/280 ratio >2.0
		* long protocol (≈4 days)
	"classical CTAB" Doyle and Doyle (1987)	* low yield
		* 260/280 ration variable but around 1.8
		* 230/280 ratio <1.8
		* not usable for robust PCRs
		* 1/5 day protocol
	"PVP/NaCl" Khanuja et al. (1999)#	* medium yield
		*260/280 ratio less variable ≈1.8
		*230/280 ration >1.8
		* usable for robust PCRs
		* 1 day protocol
# most suitable protocols for Dryas spp.
